# Supplementary material for: Using Patient Blogs on Social Media to Assess the Content Validity of Patient-Reported Outcome Measures: Qualitative Analysis of Patient-Written Blogs
Source: JMIR Form Res. 2023 Jul 28;7:e43210. doi: 10.2196/43210 (PMC10422175; doi:10.2196/43210)
Supplement: Multimedia Appendix 2 [file formative_v7i1e43210_app2.xlsx]

## Sheet: Rheumathoid Arthritis patients
	Codes	Frequency of occurrence in blogs	Frequency of occurrence in interviews*			code groups	frequency occurrence in blogs / interviews
	medication	98	34			experiences with care and treatment	460
	pain	74	30			physical functioning	369
	treatment	56	36			daily life	364
	visit physician	56	6			symptoms of rheamatoid arthritis	301
	adjustments	55	45			mental wellbeing	262
	physical activities	48	31			work	127
	fatigue	47	21			social network	120
	mindset	42	21			holidays	37
	acceptation	29	20			peer support	20
	social impact	26	31			financial issues	11
	diagnosis	25	31
	joints	24	7
	grief	23	6
	voluntary work	23	4
	aids	22
	work	22	46
	side effects drugs	20	7
	holiday / travelling	19	1
	inflammations	19	6
	selfmanagement	18	8
	support	18	27
	rest	15	13
	insecure	14	4
	stigma	13	12
	activities	12	31
	balance	12	4
	communication	12	20
	holiday / weather	12	5
	stiffness	12	2
	information	10	13
	job appreciation	10	3
	fellow sufferers	9	5
	disappointment / unhappy	8	2
	digital	7
	limited functioning	7	14
	flares	6	1
	food	6
	happiness	6	5
	lifestyle	6
	positivity	6	14
	wear	6	1
	asking for help	5	7
	dating / relationship	5
	job absenteeism	5	1
	relationships	5
	relationship physician	5	9
	deformities	4	3
	despondent	4	4
	obligations	4	5
	shared decision making	4	2
	COVID-19	3
	general practitioner	3
	job rejected	3	9
	joy	3	2
	loneliness	3	3
	mobility	3
	pharmacy	3
	financial	2	5
	immune system	2	1
	insurance	2	2
	postpone / ignore	2	9
	priorities	2	5
	aversion	1	1
	burnout	1
	denial	1	1
	environment	1
	fear	1	5
	negativity	1	2
	recognition	1	5
	distraction		3
	guilt		2
	pregnancy		1
	questions		2
	research		7
	* occuring more than once

## Sheet: Parkinson's Disease patients
	Codes	Frequency of occurence in blogs*				Code groups	Frequency of occurrence in blogs
	fatigue	32				emotional well-being	365
	managing medication use	29				selfmanagement	360
	uncertainy and fear about future prospects	26				bodily discomfort	234
	bradykinesia / slowed movement	22				impact on social life	189
	finding ways to cope with Parkinson's Disease	22				perceived quality of care	158
	enjoy life	22				relationships	131
	maintaining a positive / hopeful attitude	22				activities of daily living	109
	social support	22				autonomy	97
	trouble to accept illness	21				social support	92
	correctly diagnosed with Parkinson's Disease	20				sleep disorder	91
	pain	20				fulfilment	86
	tremor	20				communIcation	82
	difficulty walking and moving	19				stigma	75
	negative consequences for others	19				cognitions	62
	rigidity / stiffness	19				personality change	25
	advantages/benefits of illness	18
	getting help from a professional	18
	ignorance / incomprehension of others	18
	loss of ability to work	18
	regular physical activity	18
	misinterpretation of symptoms	17
	stigma and stereotypes	17
	doing meaningful activities during the day	16
	not being able to do things anymore	16
	Parkinson patients helping each other	15
	having rest to recover	14
	informing others about Parkinson and setbacks	14
	misdiagnosis	14
	problems in social life	14
	satisfied with services and care	14
	denial / feelings of disbelief	13
	depression and mood changes	13
	sharing, reading, writing personal stories with / about other Parkinson patients	12
	sleep problems and sleep disorder	13
	being in contact with / meeting other Parkinson patients	12
	challenges in relationship / love life	12
	difficulties planning ahead / scheduling	12
	dyskinesia / uncontrolled, unvoluntary movement	12
	feeling sad / upset	12
	hiding symptoms / hiding illness	12
	losing autonomy	12
	negative thoughts / negative thinking	12
	(changed) relationship with loved ones	11
	anxiety	11
	negative reactions from others	11
	speech and communication problems	11
	cognitive impairment	10
	coping with stress	10
	difficulties concentrating	10
	freezing / immobility	10
	impaired fine motor skills	10
	(looking for) information about Parkinson's Disease	10
	using health aids	10
	wanting to fit in	10
	apathy	9
	dissatisfaction with healthcare services	9
	hypomimia (reduced facial expression)	9
	impaired psychological wellbeing	9
	(alternative) interventions	8
	being insecure	8
	difficulty writing	8
	finding balance in life	8
	having humor	8
	high risk of falling	8
	side effects of medication	8
	comorbidity	7
	contrinute to patient empowerment	7
	grieving process	7
	impaired memory function	7
	others noticing changes	7
	problems activities of daily living	7
	wearing-off	7
	diagnosed at an early stage	6
	difficulties multi-tasking	6
	dystonia (spam / cramp / muscle twisting)	6
	experience with intervention / surgery	6
	feeling ashamed	6
	feeling relieved	6
	hallucinations / delusions	6
	healthy diet	6
	inadequate treatment / intervention	6
	put things into perspective	6
	using facilities dor Parkinson patients	6
	behavioural changes	5
	clumsiness	5
	hyperkinesia (too much movement)	5
	keeping autonomy	5
	others coping with the disease	5
	personality changes	5
	trouble driving	5
	difficulty thinking clearly	4
	feeling vulnerable	4
	clear information from healthcare provider	4
	offactory disfunction (reduced sense of smell)	4
	sialorrhea (drooling)	4
	ups-and-downs	4
	bent posture	3
	chewing / eating problems	3
	cognitive / mental exercises	3
	constipation	3
	difficulty in typing	3
	feeling frustrated	3
	feelings of guilt	3
	impulsive behaviour / prone to addiction	3
	incontinence	3
	irregular arm swing	3
	loss of muscle strength	3
	need for routine	3
	postural instability / balancing problems	3
	taking care of oneself	3
	asking for a second opinion	2
	being grateful	2
	being patient with yourself	2
	complications	2
	contribute to better healthcare	2
	dimished sexual function	2
	feeling proud	2
	feeling wronged	2
	financial consequences of having Parkinson	2
	going to hospital alone	2
	not being able to participate in conversations like before	2
	others being worried	2
	punishing yourself	2
	restless legs	2
	* occuring more than once

## Sheet: Breast cancer patients-survivor
	Codes	Frequency of occurrence in blogs*				code groups	frequency of occurrence in blogs
	Side effect of radiation: damaged skin	110				side effects of treatment	199
	Holidays	110				mental wellbeing: negative feelings	160
	Side effect of treatment: tiredness/exhaustion	45				mental wellbeing: positive feelings	106
	Work/employment (issues)	36				coping strategies	98
	Enjoyable moments	33				self-image	96
	Feelings of sadness	33				(results of) examinations / hospital visits	90
	Side effect of chemo: hair loss	32				quality of care	86
	Feelings of anxiety/fear	31				COVID-19	74
	Feelings of thankfulness	28				surviving breast cancer	71
	Feelings of hope	26				relationships	70
	Relationship with children	26				hair	68
	Worries/fear for results of scan/test	26				leisure activities	66
	Relationship with partner	25				(satisfaction with) breast appearance	64
	Trying to be positive	24				experiences with healthcare professionals	64
	Relationship with main healthcare professional	24				description of treatment	62
	Physical activities/sports	24				breast surgery	58
	Breast amputation	23				support	58
	Self-acceptation/self-love	23				education / employment	48
	(Contact with) fellow sufferers	21				physical health, excluding side effects	46
	Hospital appointments covid	20				therapy other	42
	Fear for relapsing cancer	20				fertility / pregnancy	38
	Physical (oncological) therapy	20				physical rehabilitation	37
	Feeling supported	20				blogging	16
	Fear for relapsing cancer	20				diagnosis	16
	Description of chemotherapy	19
	(Dis)trust in healthcare professional/hospital	19
	Fertility	19
	Lymph removal/pain/metastases	19
	(Dis)trust in healthcare professional/hospital	19
	Hair growth	18
	Feelings of depression	18
	Feeling of relief	18
	Feelings of pride	18
	Shared Decision Making	18
	Change in view of life	18
	Loneliness/fear covid	17
	(Dis)trust in own body	17
	Not being able to do the things you want	17
	Not being able to do the things you want	17
	Positive experience regarding QoC	17
	Breast implants/prosthesis	16
	Impact of covid on patient life	16
	Description of radiation treatment	16
	Wig	16
	Side effect of chemo: nausea	16
	Traumatic flashbacks/experiences	16
	Breast reconstruction	15
	Accepting	15
	Worries about treatment	15
	Looking good/femininity is important	15
	Reason for blogging	14
	Waiting times hospital	14
	Satisfaction with breast	13
	Break in between treatment	13
	Diagnosis	13
	Side effect of chemo: menopause/hot flush	13
	Feelings of frustration	13
	Positive thoughts	13
	Negative results	13
	Feeling like a different person	13
	Side effect of chemo: forgetting things/chemo brain	13
	Side effect of chemo: menopause/hot flush	13
	Not feeling understood	13
	Fantasizing	12
	Finishing (part of) treatment	12
	Impact of chemo on life	12
	Education (issues)	12
	Side effect of treatment: headache	12
	Hormone therapy	12
	Side effect of radiation: fluid in breast	11
	No carefree life	11
	Bad communication	11
	Side effect of chemo: troubles collecting blood	11
	Side effect of chemo: weight-gain	11
	Side effect of radiation: damaged skin	11
	Side effect of radiation: fluid in breast	11
	Aftercare is hardest part	11
	Friendly healthcare professionals	10
	Feelings of anger	10
	Physical pain in general	10
	Diet/weight-loss	10
	Bra/bathing suit	9
	Scars breast	9
	Creative ways of coping	9
	Keep going for loved ones	9
	Relationship with friends	9
	Dreading hospital visits	9
	Not feeling like a patient	8
	Pain in breast	7
	Numbness breast	7
	Pain in breast	7
	Person behind the tumor	7
	Looking sick/looking like a patient	7
	Not happy with (new) self	7
	Edema therapy	7
	Psychological help	7
	Wanting to be alone	6
	Positive experience regarding covid	6
	Pressure from healthcare professional	6
	Loss of femininity	6
	Feelings of loneliness	6
	Relationship with family	6
	Telling about bc/dead to children	6
	Positive results but still worried	6
	Loss of femininity	6
	‘Black hole’ after treatment	6
	Alternative medicine	6
	Longer waiting times because of covid	5
	Safety regarding covid	5
	Vaccine covid	5
	Fear of dying	5
	Feeling insecure	5
	Feeling restless	5
	Feelings of guilt	5
	Feelings of shame	5
	Feeling at home in the hospital	5
	Coping of children	5
	Breast saving surgery	4
	Feeling uncomfortable naked with healthcare professional	4
	Menstruation	4
	(Not) feeling in control	4
	Critical situation health	4
	Weak immune system	4
	Mammography hurts	4
	Looking good is not important	4
	Side effect of radiation/surgery: pain in arm/shoulder	4
	Asking for support	4
	Occupational therapy	4
	Hard time writing	3
	Numbness breast	3
	Covid infection	3
	Underestimation of treatment	3
	Cause of breast cancer	3
	Feeling confident	3
	Hospital design	3
	Side effect of chemo: pain in arteries	3
	Side effect of chemo: pain in joints	3
	Side effect of chemo: stool problems	3
	Side effects of hormone therapy	3
	Nipple surgery	2
	Preventive breast removal	2
	Religion	2
	Loss of precious time because of covid	2
	Breast feeding	2
	Not living in fear	2
	Side effect of chemo: pain in bones	2
	Side effect of hormone therapy: osteoporosis	2
	Hapto therapy	2
	Oxygen therapy	2
	Stemcel therapy	2
	* occuring more than once

## Sheet: Diabetes Mellitus patients
	Code groups	Frequency of occurrence in blogs*
	perceived quality of somatic care	70
	emotional impact	59
	support system	51
	treatment methods	49
	coping strategies	46
	selfmanagement	40
	pregnancy	38
	diagnostic process	37
	physical activities	36
	impact on eating habits	33
	controlling blood-sugar levels	30
	travelling	29
	impact hypo / hyper	27
	peer support	26
	physical symptoms	22
	contact with healthcare providers	21
	impact on family	20
	opinions of others	18
	diabetes never stops	15
	feelings of fear	15
	complications	14
	impact on work	13
	COVID-19	11
	financial situation / compensation	11
	technological innovation	9
	feelings of shame	8
	impact on sleep	8
	impact on social life	8
	perceived quality of psychological care	8
	feelings of guilt	6
	impact on daily activities	6
	stigma / taboo	6
	being in control	5
	menstruation	5
	pain	5
	invisible illness	3
	low energy level	3
	sexual activity	2
	* occuring more than once
