# Supplementary material for: Using Patient Blogs on Social Media to Assess the Content Validity of Patient-Reported Outcome Measures: Qualitative Analysis of Patient-Written Blogs
Source: JMIR Form Res. 2023 Jul 28;7:e43210. doi: 10.2196/43210 (PMC10422175; doi:10.2196/43210)
Supplement: Multimedia Appendix 3 [file formative_v7i1e43210_app3.xlsx]

## Sheet: Code groups + category
Overarching theme		Rheumatoid Arthritis	Frequency of occurrence	Parkinson	Frequency of occurrence	Breast cancer	Frequency of occurrence	Diabetes	Frequency of occurrence
Physical functioning and health		physical functioning	369	bodily discomfort	234	side effects of treatment	199	pregnancy	38
		symptoms of rheamatoid arthritis	301	sleep disorder	91	hair	68	impact hypo / hyper	27
				communIcation	82	physical health, excluding side effects	46	physical symptoms	22
						fertility / pregnancy	38	complications	14
						physical rehabilitation	37	impact on sleep	8
								menstruation	5
								pain	5
								low energy level	3
								sexual activity	2
Mental wellbeing		mental wellbeing	262	emotional well-being	365	mental wellbeing: negative feelings	160	emotional impact	59
				fulfilment	86	mental wellbeing: positive feelings	106	opinions of others	18
				stigma	75	self-image	96	feelings of fear	15
				cognitions	62	(satisfaction with) breast appearance	64	feelings of shame	8
				personality change	25			feelings of guilt	6
								stigma / taboo	6
								invisible illness	3
Social network and support		social network	120	relationships	131	relationships	70	support system	51
		peer support	20	social support	92	support	58	peer support	26
								impact on family	20
Daily life, education, work, and leisure		daily life	364	impact on social life	189	leisure activities	66	physical activities	36
		work	127	activities of daily living	109	education / employment	48	travelling	29
		holidays	37	autonomy	97			impact on work	13
								impact on social life	8
								impact on daily activities	6
Coping and selfmanagement				selfmanagement	360	coping strategies	98	coping strategies	46
						surviving breast cancer	71	impact on eating habits	33
						blogging	16	controlling blood-sugar levels	30
								diabetes never stops	15
								being in control	5
								selfmanagement	40
Experiences with healthcare		experiences with care and treatment	460	perceived quality of care	158	(results of) examinations / hospital visits	90	perceived quality of somatic care	70
						quality of care	86	treatment methods	49
						experiences with healthcare professionals	64	diagnostic process	37
						description of treatment	62	contact with healthcare providers	21
						breast surgery	58	technological innovation	9
						therapy other	42	perceived quality of psychological care	8
						diagnosis	16
Other		financial issues	11			COVID-19	74	COVID-19	11
								financial situation / compensation	11
code		Rheumatoid Arthritis		Parkinson		Breast cancer		Diabetes
Physical functioning and health		670		407		388		124
Mental wellbeing		262		613		426		115
Social network and support		140		223		128		97
Daily life, education, work, and leisure		528		395		114		92
Coping and selfmanagement				360		185		129
Experiences with healthcare		460		158		418		194
Other		11				74		22

## Sheet: frequency of caregories
				Rheumatoid Arthritis	Parkinson disease	Breast cancer	Diabetes mellitus
		Physical functioning and health		58	52	25	25
		Mental well-being		23	78	28	23
		Social network and support		12	28	8	20
		Daily life, education, work, and leisure		46	50	7	19
		Coping and selfmanagement		2	46	12	34
		Experiences with healthcare		38	20	27	39
		Other		1		5	4
		Total number of quotations		1148	787	1549	497
		* Please note that many text fragments contain two or more codes, so the percentage add up to > 100%

## Sheet:  
					Rheumatoid Arthritis	Rheumatoid Arthritis	Parkinson's Disease	Parkinson's disease	Breast cancer	Breast cancer	Diabetes mellitus	Diabetes mellitus
			Physical functioning and health		670	58	407	52	388	25	124	25
			Mental wellbeing		262	23	613	78	426	28	115	23
			Social network and support		140	12	223	28	128	8	97	20
			Daily life, education, work, and leisure		528	46	395	50	114	7	92	19
			Coping and selfmanagement		26	2	360	46	185	12	169	34
			Experiences with healthcare		434	38	158	20	418	27	194	39
			Other		11	1			74	5	22	4
			Total of codes used*		2071		2156		1733		813
			Total number of quotations			1148		787		1549		497
			* Please note that the total number of codes is larger than the total number of quotations, as many fragments contain two or more codes
